# Supplementary material for: Predicting T‐cell quality during manufacturing through an artificial intelligence‐based integrative multiomics analytical platform
Source: Bioeng Transl Med. 2022 Jan 4;7(2):e10282. doi: 10.1002/btm2.10282 (PMC9115702; doi:10.1002/btm2.10282)
Supplement: Supplementary file 2 — Dataset S1 Process parameters, Cytokine, NMR metabolomics, end‐product responses (i.e., TN + TCM cells), other cell morphology details can be found for both experiments performed (DOE, ADOE). Column names are self‐explanatory, and their categories followed as Experiments information, Process Parameters, Media cytokine secretion at day 6, 8, 11, and 14, Media NMR analysis at day 4, 6, 8, 11, and 14, and other info. [file BTM2-7-e10282-s001.xlsx]

## Sheet: Supp.Dataset.S1
Supplementary Dataset
Supp.Dataset.S1: Overall study design, cytokine media profiles, selected NMR media features, and end-point responses collected.
Dataset	run	method	il2_conc	activator_conc	carrier_batch	functional_mab_percent	functional_mab_mass	dummy_mabs_added	vessel_size1	vessel_size2	viability	cum_consumed_glucose	total_cells	total_live_cells	live_fold_change	cd4_frac	cd69_frac	cd8_frac	cd4_memory_frac	cd8_memory_frac	memory_frac	Total cd4_cells	Total cd69_cells	Total cd8_cells	cd4 memory cells	cd8 memory cells	Total Memory Cells	Total Live cd4 Cells	Total Live cd8 Cells	live_cd4_memory_frac	Total live cd4 memory cells	live_cd8_memory_frac	Total live cd8 memory cells	live_memory_frac	Total Live Memory Cells	Ratio of CD4 to CD8 Memory Cells	Ratio CD4 Memory Cells to CD4 Cells	Ratio CD8 memory Cells to CD8 Cells	2021-04-06	BAFF - 6	GM_CSF - 6	IFN_alpha - 6	IFN_gamma - 6	IL10 - 6	IL12p70 - 6	IL13 - 6	IL15 - 6	IL16 - 6	IL17a - 6
DOE	1	carrier	30	500	0	100	40	0	250	15	0.972	19.941	41800000	40629600	67.716	0.102082	0.0419731	0.897918	0.0659923	0.476575	0.542568	4.26701e+06	1.75448e+06	3.7533e+07	2.75848e+06	1.99208e+07	2.26793e+07	4.14753e+06	3.64821e+07	0.0659923	2.68124e+06	0.476575	1.93631e+07	0.542568	2.20443e+07	0.1385	0.6465	0.5308	186.27	8.265	21539.9	7.2825	3189.91	280.185	5.385	4494.37	14.28	230.768	233.752
DOE	2	carrier	20	2500	0	80	32	8	250	15	0.950282	22.428	32922000	3.12852e+07	52.142	0.179345	0.129678	0.820655	0.106919	0.333704	0.440623	5.90438e+06	4.26927e+06	2.70176e+07	3.51998e+06	1.09862e+07	1.45062e+07	5.61083e+06	2.56744e+07	0.106919	3.34498e+06	0.333704	1.044e+07	0.440623	1.3785e+07	0.3204	0.5962	0.4066	226.132	11.355	36437	7.0275	4892.01	607.455	6.36	4458.28	16.995	397.762	293.587
DOE	3	carrier	20	1500	0	100	40	0	250	15	0.984471	22.9375	39520000	3.89063e+07	64.8438	0.141736	0.156322	0.858264	0.0909365	0.429735	0.520672	5.60142e+06	6.17786e+06	3.39186e+07	3.59381e+06	1.69831e+07	2.0577e+07	5.51443e+06	3.33919e+07	0.0909365	3.538e+06	0.429735	1.67194e+07	0.520672	2.02574e+07	0.2116	0.6416	0.5007	252.472	9.63	22050.8	7.185	8877.15	798.503	7.02	4348.59	16.3425	381.863	342.6
DOE	4	carrier	20	1500	0	60	24	16	250	15	0.964065	19.609	28520000	2.74951e+07	45.8252	0.103017	0.118964	0.896983	0.0640717	0.401221	0.465293	2.93804e+06	3.39286e+06	2.5582e+07	1.82732e+06	11442828	1.32702e+07	2.83246e+06	2.46627e+07	0.0640717	1.76166e+06	0.401221	1.10316e+07	0.465293	1.27933e+07	0.1597	0.622	0.4473	186.27	7.5825	26613.4	6.8025	2855.13	361.717	0	3902.05	13.185	252.12	302.438
DOE	5	carrier	20	1500	0	100	40	0	250	15	0.961364	21.04	40480000	3.8916e+07	64.86	0.147136	0.087883	0.852864	0.0900181	0.385185	0.475203	5.95606e+06	3.55751e+06	3.45239e+07	3.64393e+06	1.55923e+07	1.92362e+07	5.72594e+06	3.31901e+07	0.0900181	3.50314e+06	0.385185	1.49898e+07	0.475203	1.8493e+07	0.2337	0.6118	0.4516	232.38	10.32	27869.2	8.115	5875.63	732.645	6.885	3167.42	16.995	343.665	359.895
DOE	6	carrier	30	2500	0	100	40	0	250	15	0.963365	24.0375	38688000	3.72707e+07	62.1178	0.192707	0.215282	0.807293	0.108516	0.321246	0.429762	7.45543e+06	8.32884e+06	3.12326e+07	4.19826e+06	1.24284e+07	1.66266e+07	7.18231e+06	3.00884e+07	0.108516	4.04446e+06	0.321246	1.19731e+07	0.429762	1.60175e+07	0.3378	0.5631	0.3979	247.868	11.355	31447.2	9.33	7674.87	671.707	7.41	4905.14	16.3425	294.315	393.855
DOE	7	carrier	10	2500	0	60	24	16	250	15	0.947707	19.8235	30458000	2.88653e+07	48.1088	0.142956	0.0694416	0.857044	0.0785722	0.354325	0.432897	4.35416e+06	2.11505e+06	2.61038e+07	2.39315e+06	1.0792e+07	1.31852e+07	4.12647e+06	2.47388e+07	0.0785722	2.26801e+06	0.354325	1.02277e+07	0.432897	1.24957e+07	0.2218	0.5496	0.4134	197.58	11.7	20243	7.2675	3967.2	572.325	5.97	2626.96	16.3425	317.745	276.21
DOE	8	carrier	20	2500	0	80	32	8	250	15	0.970688	21.318	30400000	29508900	49.1815	0.166118	0.176144	0.833882	0.0811957	0.267983	0.349179	5.04998e+06	5.35477e+06	2.535e+07	2.46835e+06	8.14668e+06	1.0615e+07	4.90195e+06	2.4607e+07	0.0811957	2.396e+06	0.267983	7.90788e+06	0.349179	1.03039e+07	0.303	0.4888	0.3214	213.532	12.045	34404.6	7.4025	4947.62	673.74	6.0075	4038.66	14.985	324.308	388.868
DOE	9	carrier	20	500	0	80	32	8	250	15	0.987255	15.4325	17442000	1.72197e+07	28.6995	0.0778397	0.0791884	0.92216	0.045794	0.499527	0.545321	1.35768e+06	1.3812e+06	1.60843e+07	798739	8.71275e+06	9.51149e+06	1.34038e+06	1.58793e+07	0.045794	788559	0.499527	8.6017e+06	0.545321	9.39026e+06	0.0917	0.5883	0.5417	134.393	5.535	11494.5	5.5425	2026.34	240.39	0	2497.15	10.395	168.96	86.235
DOE	10	carrier	10	2500	0	100	40	0	250	15	0.937956	20.446	26578000	2.4929e+07	41.5483	0.170876	0.0868627	0.829124	0.101089	0.36241	0.463499	4.54155e+06	2.30864e+06	2.20365e+07	2.68674e+06	9.63212e+06	1.23189e+07	4.25977e+06	2.06692e+07	0.101089	2.52004e+06	0.36241	9.03451e+06	0.463499	1.15546e+07	0.2789	0.5916	0.4371	244.785	8.9475	22349.7	9.135	6450.12	820.117	6.3	3395.41	19.485	380.332	378.382
DOE	11	carrier	30	1500	0	80	32	8	250	15	0.989398	22.7985	31540000	3.12056e+07	52.0093	0.137291	0.137593	0.862709	0.084372	0.395985	0.480357	4.33015e+06	4.33968e+06	2.72098e+07	2.66109e+06	1.24894e+07	1.51505e+07	4.28424e+06	2.69214e+07	0.084372	2.63288e+06	0.395985	1.23569e+07	0.480357	1.49898e+07	0.2131	0.6145	0.459	219.847	8.9475	23195.1	8.805	5957.11	682.395	5.94	4570.03	14.985	379.567	375.87
DOE	12	carrier	10	1500	0	80	32	8	250	15	0.981364	17.925	20900000	2.05105e+07	34.1842	0.135111	0.0712805	0.864889	0.081009	0.394926	0.475935	2.82381e+06	1.48976e+06	1.80762e+07	1.69309e+06	8.25396e+06	9.94705e+06	2.77119e+06	1.77393e+07	0.081009	1.66153e+06	0.394926	8.10014e+06	0.475935	9.76167e+06	0.2051	0.5996	0.4566	213.532	6.9	33170.2	7.6875	6212.74	602.347	0	3492.64	12.0375	356.317	245.805
DOE	13	carrier	30	1500	0	80	32	8	250	15	0.986178	24.0345	35526000	3.5035e+07	58.3916	0.142504	0.171577	0.857496	0.0848997	0.377041	0.46194	5.0626e+06	6.09545e+06	3.04634e+07	3.01615e+06	1.33947e+07	1.64109e+07	4.99262e+06	3.00423e+07	0.0848997	2.97446e+06	0.377041	1.32096e+07	0.46194	1.61841e+07	0.2252	0.5958	0.4397	210.36	8.265	27816.6	7.3275	6783.04	613.253	5.91	3368.39	12.0375	321.038	327.12
DOE	14	carrier	10	500	0	60	24	16	250	15	0.952603	10.745	10360200	9.86916e+06	16.4486	0.0762566	0.0591716	0.923743	0.0439647	0.413595	0.45756	790034	613030	9.57017e+06	455483	4.28493e+06	4.74041e+06	752589	9.11657e+06	0.0439647	433895	0.413595	4.08184e+06	0.45756	4.51573e+06	0.1063	0.5765	0.4477	113.31	4.86	10386.3	5.115	1308.86	80.5725	0	2424.01	11.235	146.325	57.18
DOE	15	carrier	30	500	0	60	24	16	250	15	0.989378	19.2475	36670000	3.62805e+07	60.4675	0.063966	0.157079	0.936034	0.0383638	0.418437	0.456801	2.34563e+06	5.76009e+06	3.43244e+07	1.4068e+06	1.53441e+07	1.67509e+07	2.32072e+06	3.39598e+07	0.0383638	1.39186e+06	0.418437	1.51811e+07	0.456801	1.6573e+07	0.0917	0.5998	0.447	158.22	7.92	11415.3	6.0975	2685.32	188.273	0	2379.99	14.28	156.697	86.505
DOE	16	carrier	10	500	0	100	40	0	250	15	0.959062	15.405	14359800	1.37719e+07	22.9532	0.091142	0.0452253	0.908858	0.045327	0.375508	0.420835	1.30878e+06	649426	1.3051e+07	650886	5.39223e+06	6.04311e+06	1.2552e+06	1.25167e+07	0.045327	624241	0.375508	5.17148e+06	0.420835	5.79572e+06	0.1207	0.4973	0.4132	171.532	8.9475	14740.8	5.01	3583.66	324.075	0	1943.13	11.64	205.485	135.938
DOE	17	carrier	20	1500	0	60	24	16	250	15	0.973598	20.636	35532000	3.45939e+07	57.6565	0.0940736	0.0975324	0.905926	0.0511934	0.356574	0.407767	3.34262e+06	3.46552e+06	3.21894e+07	1.819e+06	1.26698e+07	1.44888e+07	3.25437e+06	3.13395e+07	0.0511934	1.77098e+06	0.356574	1.23353e+07	0.407767	1.41062e+07	0.1436	0.5442	0.3936	210.36	8.265	9255.42	7.41	8877.15	531.075	6.2325	3000.14	12.0375	306.127	233.085
DOE	18	carrier	30	2500	0	60	32	8	250	15	0.970044	23.38	41850000	4.05964e+07	67.6606	0.109548	0.159631	0.890452	0.0619365	0.340716	0.402653	4.5846e+06	6.68055e+06	3.72654e+07	2.59204e+06	1.4259e+07	1.6851e+07	4.44727e+06	3.61491e+07	0.0619365	2.5144e+06	0.340716	1.38318e+07	0.402653	1.63462e+07	0.1818	0.5654	0.3826	211.942	5.535	21969.9	5.97	3222.19	380.483	0	4633.4	12.0375	334.043	222.405
ADOE	1	carrier	40	500	2	100	40	0	250	250	0.952857	17.6445	20832000	19849920	33.5504	0.0841735		0.915827	0.0371874	0.393644	0.430831	1.7535e+06		1.90785e+07	774689	8.20039e+06	8.97508e+06	1.67084e+06	1.81791e+07	0.0371874	738168	0.393644	7.8138e+06	0.430831	8.55197e+06	0.0945	0.4418	0.4298	92.637	3.483	4883.44	3.294	1286.89	117.09	0	1684.96	5.823	150.381	45.729
ADOE	3	carrier	30	1500	2	100	40	0	250	250	0.95933	18.2835	38874000	37293000	63.0327	0.141848		0.858152	0.0842767	0.474698	0.558974	5.5142e+06		3.33598e+07	3.27617e+06	1.84534e+07	2.17296e+07	5.28994e+06	3.20031e+07	0.0842767	3.14293e+06	0.474698	1.77029e+07	0.558974	2.08458e+07	0.1775	0.5941	0.5532	453.348	14.265	19006.7	6.579	2567.34	571.545	22.635	2275.51	15.543	579.735	303.309
ADOE	4	carrier	30	2500	2	100	40	0	250	250	0.978176	19.549	27528000	26927220	45.5125	0.225719		0.774281	0.136014	0.406162	0.542175	6.21358e+06		2.13144e+07	3.74418e+06	1.11808e+07	1.4925e+07	6.07797e+06	2.08492e+07	0.136014	3.66247e+06	0.406162	1.09368e+07	0.542175	1.45993e+07	0.3349	0.6026	0.5246	344.286	9.594	25610.7	7.299	2074.1	422.343	0	4160.52	10.719	565.668	392.445
ADOE	5	carrier	40	2500	2	100	40	0	250	250	0.99811	21.753	28830000	28775502	48.6364	0.252423		0.747577	0.136286	0.368466	0.504752	7.27737e+06		2.15526e+07	3.92912e+06	1.06229e+07	1.4552e+07	7.26361e+06	2.15119e+07	0.136286	3.92169e+06	0.368466	1.06028e+07	0.504752	1.45245e+07	0.3699	0.5399	0.4929	246.996	9.594	19742.8	6.327	1487.37	443.187	0	2592.09	8.64	541.314	333
ADOE	6	carrier	40	1500	2	100	40	0	250	250	0.977122	21.69	38130000	37257660	62.973	0.148475		0.851525	0.085939	0.465721	0.551661	5.66137e+06		3.24686e+07	3.27685e+06	1.7758e+07	2.10348e+07	5.53185e+06	3.17258e+07	0.085939	3.20189e+06	0.465721	1.73517e+07	0.551661	2.05536e+07	0.1845	0.5788	0.5469	284.22	6.57	14855.4	6.129	1913.51	451.206	0	1991.2	8.64	557.577	230.985
ADOE	7	carrier	30	500	2	100	40	0	250	250	0.99811	17.188	28830000	28775502	48.6364	0.100211		0.899789	0.0561528	0.492225	0.548378	2.88909e+06		2.59409e+07	1.61889e+06	1.41908e+07	1.58097e+07	2.88363e+06	2.58919e+07	0.0561528	1.61583e+06	0.492225	1.4164e+07	0.548378	1.57798e+07	0.1141	0.5603	0.547	159.75	3.933	10473.1	4.248	1782.04	236.601	0	1895.34	8.1	271.872	105.57
ADOE	8	carrier	35	2000	2	100	40	0	250	250	0.973652	20.857	33108000	32235660	54.4848	0.188931		0.811069	0.0989875	0.394181	0.493168	6.25514e+06		2.68529e+07	3.27728e+06	1.30505e+07	1.63278e+07	6.09033e+06	2.61453e+07	0.0989875	3.19093e+06	0.394181	1.27067e+07	0.493168	1.58976e+07	0.2511	0.5239	0.486	292.356	8.298	16829.4	7.335	2101.14	507.582	0	3346.32	10.719	557.577	365.094
ADOE	9	carrier	35	1000	2	100	40	0	250	250	0.980424	20.146	30690000	30089220	50.8569	0.113905		0.886095	0.0638018	0.451117	0.514918	3.49575e+06		2.71943e+07	1.95808e+06	1.38448e+07	1.58028e+07	3.42731e+06	2.66619e+07	0.0638018	1.91975e+06	0.451117	1.35737e+07	0.514918	1.54935e+07	0.1414	0.5601	0.5091	212.958	5.697	10988.3	4.833	1897.26	325.944	0	1839.03	5.823	451.134	182.214
ADOE	11	carrier	35	3000	2	100	40	0	250	250	0.970473	21.1135	31434000	30505860	51.5611	0.236347		0.763653	0.126008	0.375985	0.501994	7.42932e+06		2.40047e+07	3.96095e+06	1.18187e+07	1.57797e+07	7.20996e+06	2.32959e+07	0.126008	3.84399e+06	0.375985	1.14698e+07	0.501994	1.53137e+07	0.3351	0.5332	0.4924	298.44	7.434	19874.7	6.84	1924.42	449.73	0	4157.67	8.1	565.668	314.766
ADOE	12	carrier	30	2500	2	100	40	0	250	250	0.9725	21.1945	23808000	23153280	39.1337	0.221607		0.778393	0.13306	0.391537	0.524596	5.27601e+06		1.8532e+07	3.16788e+06	9.32171e+06	1.24896e+07	5.13092e+06	1.80224e+07	0.13306	3.08076e+06	0.391537	9.06536e+06	0.524596	1.21461e+07	0.3398	0.6004	0.503	288.297	6.57	31351.5	7.929	2129.22	474.759	0	6165.17	8.64	583.731	436.554
ADOE	19	carrier	40	2500	2	100	40	0	250	250	0.994094	21.9815	27714000	27550320	46.5656	0.260121		0.739879	0.13718	0.324802	0.461982	7.20899e+06		2.0505e+07	3.80181e+06	9.00157e+06	1.28034e+07	7.16642e+06	2.03839e+07	0.13718	3.77936e+06	0.324802	8.94841e+06	0.461982	1.27278e+07	0.4223	0.5274	0.439	338.373	8.73	45011.2	7.74	2676.23	425.871	0	10209	9.693	656.487	405.594
ADOE	20	carrier	40	3500	2	100	40	0	250	250	0.976187	24.9925	29760000	29051340	49.1027	0.280502		0.719498	0.163246	0.331718	0.494964	8.34773e+06		2.14123e+07	4.8582e+06	9.87193e+06	1.47301e+07	8.14895e+06	2.09024e+07	0.163246	4.74251e+06	0.331718	9.63685e+06	0.494964	1.43794e+07	0.4921	0.582	0.461	338.373	10.872	26212.6	7.884	2372.01	414.405	0	9968.35	10.719	606.6	395.397
[truncated: 213 more columns]

## Sheet: legends
Column name	Category
Dataset	Type of experiment
run	sample ID
method	type of activator (all were carriers)
il2_conc	Main Process Parameters
activator_conc	Main Process Parameters
carrier_batch	Other Process Parameters
functional_mab_percent	Main Process Parameters
functional_mab_mass	Other Process Parameters
dummy_mabs_added	Other Process Parameters
vessel_size1	Other Process Parameters
vessel_size2	Other Process Parameters
viability	End-product responses at day 14
cum_consumed_glucose	End-product responses at day 14
total_cells	End-product responses at day 14
total_live_cells	End-product responses at day 14
live_fold_change	End-product responses at day 14
cd4_frac	End-product responses at day 14
cd69_frac	End-product responses at day 14
cd8_frac	End-product responses at day 14
cd4_memory_frac	End-product responses at day 14
cd8_memory_frac	End-product responses at day 14
memory_frac	End-product responses at day 14
Total cd4_cells	End-product responses at day 14
Total cd69_cells	End-product responses at day 14
Total cd8_cells	End-product responses at day 14
cd4 memory cells	End-product responses at day 14
cd8 memory cells	End-product responses at day 14
Total Memory Cells	End-product responses at day 14
Total Live cd4 Cells	End-product responses at day 14
Total Live cd8 Cells	End-product responses at day 14
live_cd4_memory_frac	End-product responses at day 14
Total live cd4 memory cells	End-product responses at day 14
live_cd8_memory_frac	End-product responses at day 14
Total live cd8 memory cells	End-product responses at day 14
live_memory_frac	End-product responses at day 14
Total Live Memory Cells	End-product responses at day 14
Ratio of CD4 to CD8 Memory Cells	End-product responses at day 14
Ratio CD4 Memory Cells to CD4 Cells	End-product responses at day 14
Ratio CD8 memory Cells to CD8 Cells	End-product responses at day 14
2021-04-06	Media cytokine secretion at day 6
BAFF - 6	Media cytokine secretion at day 6
GM_CSF - 6	Media cytokine secretion at day 6
IFN_alpha - 6	Media cytokine secretion at day 6
IFN_gamma - 6	Media cytokine secretion at day 6
IL10 - 6	Media cytokine secretion at day 6
IL12p70 - 6	Media cytokine secretion at day 6
IL13 - 6	Media cytokine secretion at day 6
IL15 - 6	Media cytokine secretion at day 6
IL16 - 6	Media cytokine secretion at day 6
IL17a - 6	Media cytokine secretion at day 6
IL2 - 6	Media cytokine secretion at day 6
IL21 - 6	Media cytokine secretion at day 6
IL23 - 6	Media cytokine secretion at day 6
IL2R - 6	Media cytokine secretion at day 6
IL3 - 6	Media cytokine secretion at day 6
IL31 - 6	Media cytokine secretion at day 6
IL4 - 6	Media cytokine secretion at day 6
IL5 - 6	Media cytokine secretion at day 6
IL6 - 6	Media cytokine secretion at day 6
IL8 - 6	Media cytokine secretion at day 6
IL9 - 6	Media cytokine secretion at day 6
LIF - 6	Media cytokine secretion at day 6
MCP_1 - 6	Media cytokine secretion at day 6
MIF - 6	Media cytokine secretion at day 6
MIP_1a - 6	Media cytokine secretion at day 6
MIP_1b - 6	Media cytokine secretion at day 6
OSM - 6	Media cytokine secretion at day 6
TNFa - 6	Media cytokine secretion at day 6
TNFb - 6	Media cytokine secretion at day 6
2021-04-08	Media cytokine secretion at day 8
BAFF - 8	Media cytokine secretion at day 8
GM_CSF - 8	Media cytokine secretion at day 8
IFN_alpha - 8	Media cytokine secretion at day 8
IFN_gamma - 8	Media cytokine secretion at day 8
IL10 - 8	Media cytokine secretion at day 8
IL12p70 - 8	Media cytokine secretion at day 8
IL13 - 8	Media cytokine secretion at day 8
IL15 - 8	Media cytokine secretion at day 8
IL16 - 8	Media cytokine secretion at day 8
IL17a - 8	Media cytokine secretion at day 8
IL2 - 8	Media cytokine secretion at day 8
IL21 - 8	Media cytokine secretion at day 8
IL23 - 8	Media cytokine secretion at day 8
IL2R - 8	Media cytokine secretion at day 8
IL3 - 8	Media cytokine secretion at day 8
IL31 - 8	Media cytokine secretion at day 8
IL4 - 8	Media cytokine secretion at day 8
IL5 - 8	Media cytokine secretion at day 8
IL6 - 8	Media cytokine secretion at day 8
IL8 - 8	Media cytokine secretion at day 8
IL9 - 8	Media cytokine secretion at day 8
LIF - 8	Media cytokine secretion at day 8
MCP_1 - 8	Media cytokine secretion at day 8
MIF - 8	Media cytokine secretion at day 8
MIP_1a - 8	Media cytokine secretion at day 8
MIP_1b - 8	Media cytokine secretion at day 8
OSM - 8	Media cytokine secretion at day 8
TNFa - 8	Media cytokine secretion at day 8
TNFb - 8	Media cytokine secretion at day 8
2021-04-11	Media cytokine secretion at day 11
BAFF - 11	Media cytokine secretion at day 11
GM_CSF - 11	Media cytokine secretion at day 11
IFN_alpha - 11	Media cytokine secretion at day 11
IFN_gamma - 11	Media cytokine secretion at day 11
IL10 - 11	Media cytokine secretion at day 11
IL12p70 - 11	Media cytokine secretion at day 11
IL13 - 11	Media cytokine secretion at day 11
IL15 - 11	Media cytokine secretion at day 11
IL16 - 11	Media cytokine secretion at day 11
IL17a - 11	Media cytokine secretion at day 11
IL2 - 11	Media cytokine secretion at day 11
IL21 - 11	Media cytokine secretion at day 11
IL23 - 11	Media cytokine secretion at day 11
IL2R - 11	Media cytokine secretion at day 11
IL3 - 11	Media cytokine secretion at day 11
IL31 - 11	Media cytokine secretion at day 11
IL4 - 11	Media cytokine secretion at day 11
IL5 - 11	Media cytokine secretion at day 11
IL6 - 11	Media cytokine secretion at day 11
IL8 - 11	Media cytokine secretion at day 11
IL9 - 11	Media cytokine secretion at day 11
LIF - 11	Media cytokine secretion at day 11
MCP_1 - 11	Media cytokine secretion at day 11
MIF - 11	Media cytokine secretion at day 11
MIP_1a - 11	Media cytokine secretion at day 11
MIP_1b - 11	Media cytokine secretion at day 11
OSM - 11	Media cytokine secretion at day 11
TNFa - 11	Media cytokine secretion at day 11
TNFb - 11	Media cytokine secretion at day 11
2021-04-14	Media cytokine secretion at day 14
BAFF - 14	Media cytokine secretion at day 14
GM_CSF - 14	Media cytokine secretion at day 14
IFN_alpha - 14	Media cytokine secretion at day 14
IFN_gamma - 14	Media cytokine secretion at day 14
IL10 - 14	Media cytokine secretion at day 14
IL12p70 - 14	Media cytokine secretion at day 14
IL13 - 14	Media cytokine secretion at day 14
IL15 - 14	Media cytokine secretion at day 14
IL16 - 14	Media cytokine secretion at day 14
IL17a - 14	Media cytokine secretion at day 14
IL2 - 14	Media cytokine secretion at day 14
IL21 - 14	Media cytokine secretion at day 14
IL23 - 14	Media cytokine secretion at day 14
IL2R - 14	Media cytokine secretion at day 14
IL3 - 14	Media cytokine secretion at day 14
IL31 - 14	Media cytokine secretion at day 14
IL4 - 14	Media cytokine secretion at day 14
IL5 - 14	Media cytokine secretion at day 14
IL6 - 14	Media cytokine secretion at day 14
IL8 - 14	Media cytokine secretion at day 14
IL9 - 14	Media cytokine secretion at day 14
LIF - 14	Media cytokine secretion at day 14
MCP_1 - 14	Media cytokine secretion at day 14
MIF - 14	Media cytokine secretion at day 14
MIP_1a - 14	Media cytokine secretion at day 14
MIP_1b - 14	Media cytokine secretion at day 14
OSM - 14	Media cytokine secretion at day 14
TNFa - 14	Media cytokine secretion at day 14
TNFb - 14	Media cytokine secretion at day 14
BCAAs 0.98204 D4	Media NMR analysis at day 4
Ethanol 1.1795 D4	Media NMR analysis at day 4
Lactate 1 1.3235 D4	Media NMR analysis at day 4
1.3653 D4	Media NMR analysis at day 4
Alanine 1.4729 D4	Media NMR analysis at day 4
1.5208 D4	Media NMR analysis at day 4
1.9665 D4	Media NMR analysis at day 4
2.3334 D4	Media NMR analysis at day 4
Pyruvate 2.3679 D4	Media NMR analysis at day 4
Glutamine 2.4489 D4	Media NMR analysis at day 4
Dimethylamine 2.7247 D4	Media NMR analysis at day 4
Glycine 3.5547 D4	Media NMR analysis at day 4
Lactate 2 4.1103 D4	Media NMR analysis at day 4
4.1784 D4	Media NMR analysis at day 4
Glucose 5.2277 D4	Media NMR analysis at day 4
Tyrosine 6.894 D4	Media NMR analysis at day 4
Histidine 7.0787 D4	Media NMR analysis at day 4
Phenylalanine 7.3801 D4	Media NMR analysis at day 4
7.5387 D4	Media NMR analysis at day 4
Formate 8.448 D4	Media NMR analysis at day 4
BCAAs 0.98204 D6	Media NMR analysis at day 6
Ethanol 1.1795 D6	Media NMR analysis at day 6
Lactate 1 1.3235 D6	Media NMR analysis at day 6
1.3653 D6	Media NMR analysis at day 6
Alanine 1.4729 D6	Media NMR analysis at day 6
1.5208 D6	Media NMR analysis at day 6
1.9665 D6	Media NMR analysis at day 6
2.3334 D6	Media NMR analysis at day 6
Pyruvate 2.3679 D6	Media NMR analysis at day 6
Glutamine 2.4489 D6	Media NMR analysis at day 6
Dimethlyamine 2.7247 D6	Media NMR analysis at day 6
Glycine 3.5547 D6	Media NMR analysis at day 6
Lacate 2 4.1103 D6	Media NMR analysis at day 6
4.1784 D6	Media NMR analysis at day 6
Glucose 5.2277 D6	Media NMR analysis at day 6
Tyrosine 6.894 D6	Media NMR analysis at day 6
Histidine 7.0787 D6	Media NMR analysis at day 6
Phenylalanine 7.3801 D6	Media NMR analysis at day 6
7.5387 D6	Media NMR analysis at day 6
Formate 8.448 D6	Media NMR analysis at day 6
BCAAs 0.98204 D8	Media NMR analysis at day 8
Ethanol 1.1795 D8	Media NMR analysis at day 8
Lactate 1 1.3235 D8	Media NMR analysis at day 8
1.3653 D8	Media NMR analysis at day 8
Alanine 1.4729 D8	Media NMR analysis at day 8
1.5208 D8	Media NMR analysis at day 8
1.9665 D8	Media NMR analysis at day 8
2.3334 D8	Media NMR analysis at day 8
Pyruvate 2.3679 D8	Media NMR analysis at day 8
Glutamine 2.4489 D8	Media NMR analysis at day 8
Dimethylamine 2.7247 D8	Media NMR analysis at day 8
Glycine 3.5547 D8	Media NMR analysis at day 8
Lactate 2 4.1103 D8	Media NMR analysis at day 8
4.1784 D8	Media NMR analysis at day 8
Glucose 5.2277 D8	Media NMR analysis at day 8
Thyrosine 6.894 D8	Media NMR analysis at day 8
Histidine 7.0787 D8	Media NMR analysis at day 8
Phenylalanine 7.3801 D8	Media NMR analysis at day 8
7.5387 D8	Media NMR analysis at day 8
Formate 8.448 D8	Media NMR analysis at day 8
BCAAs 0.98204 D11	Media NMR analysis at day 11
Ethanol 1.1795 D11	Media NMR analysis at day 11
Lactate 1 1.3235 D11	Media NMR analysis at day 11
1.3653 D11	Media NMR analysis at day 11
Alanine1.4729 D11	Media NMR analysis at day 11
1.5208 D11	Media NMR analysis at day 11
1.9665 D11	Media NMR analysis at day 11
2.3334 D11	Media NMR analysis at day 11
Pyruvate 2.3679 D11	Media NMR analysis at day 11
Glutamine 2.4489 D11	Media NMR analysis at day 11
Dimethylamine2.7247 D11	Media NMR analysis at day 11
Glycine 3.5547 D11	Media NMR analysis at day 11
Lactate 2 4.1103 D11	Media NMR analysis at day 11
4.1784 D11	Media NMR analysis at day 11
Glucose 5.2277 D11	Media NMR analysis at day 11
Tyrosine 6.894 D11	Media NMR analysis at day 11
Histidine 7.0787 D11	Media NMR analysis at day 11
Phenylalanine 7.3801 D11	Media NMR analysis at day 11
7.5387 D11	Media NMR analysis at day 11
Formate 8.448 D11	Media NMR analysis at day 11
BCAAs 0.98204 D14	Media NMR analysis at day 14
Ethanol 1.1795 D14	Media NMR analysis at day 14
Lactate 1 1.3235 D14	Media NMR analysis at day 14
1.3653 D14	Media NMR analysis at day 14
Alanine1.4729 D14	Media NMR analysis at day 14
1.5208 D14	Media NMR analysis at day 14
1.9665 D14	Media NMR analysis at day 14
2.3334 D14	Media NMR analysis at day 14
Pyruvate 2.3679 D14	Media NMR analysis at day 14
Glutamine 2.4489 D14	Media NMR analysis at day 14
Dimethylamine2.7247 D14	Media NMR analysis at day 14
Glycine 3.5547 D14	Media NMR analysis at day 14
Lactate 2 4.1103 D14	Media NMR analysis at day 14
4.1784 D14	Media NMR analysis at day 14
Glucose 5.2277 D14	Media NMR analysis at day 14
Tyrosine6.894 D14	Media NMR analysis at day 14
Histidine7.0787 D14	Media NMR analysis at day 14
Phenylalanine7.3801 D14	Media NMR analysis at day 14
7.5387 D14	Media NMR analysis at day 14
Formate 8.448 D14	Media NMR analysis at day 14
diameter_mean	other info
diameter_sd	other info
circularity_mean	other info
circularity_sd	other info
